# Supplementary material for: Impact of sound levels and patient-related factors on sleep of patients in the intensive care unit: a cross-sectional cohort study
Source: Sci Rep. 2020 Nov 5;10:19207. doi: 10.1038/s41598-020-76314-9 (PMC7644698; doi:10.1038/s41598-020-76314-9)
Supplement: Supplementary file 1 — Supplementary Information. [file 41598_2020_76314_MOESM1_ESM.xlsx]

## Sheet: Arkusz1
pacjent	płeć	wiek	Apache II	saps II	sofa	respirator	izolatka	benzodiazepiny	leki nasenne	hydroksyzyna	leki p/depresyjne	leki p/padaczkowe	leki p/psychotyczne	p/bólowe-opioidy	fluorochinolony	metoklopramid	Leq 23:30	Lmin 23:30	Lmax 23:30	Leq 23:45	Lmin 23:45	Lmax 23:45	Leq 00:00	Lmin 00:00	Lmax 00:00	Leq 00:15	Lmin 00:15	Lmax 00:15	Leq 00:30	Lmin 00:30	Lmax 00:30	Leq 00:45	Lmin 00:45	Lmax 00:45	Leq 1:00	Lmin 1:00	Lmax 1:00	Leq 1:15	Lmin 1:15	Lmax 1:15	Leq 1:30	Lmin 1:30	Lmax 1:30	Leq 1:45	Lmin 1:45	Lmax 1:45	Leq 2:00	Lmin 2:00	Lmax 2:00
1	1	69	12	27	8	1	0	0	0	1	0	0	0	0	0	0	44.9	43	55	45.7	45	67.1	49.8	42.9	56.6	46.6	41.6	50.5	47.6	43.3	54.5	47	42.2	63.1	47	41.8	56.6	51.5	48.1	58.7	43.2	41.4	51.7	52.5	44	55.3	48.9	44.3	59.3
2	1	36	3	10	6	0	0	0	0	1	0	0	0	0	0	0	42	39	59	42.9	41.6	63.4	40.8	40.5	60.6	48.6	40.4	63.2	45.4	40.9	66.1	42.9	39.6	57.9	40.6	38.7	53.8	40.1	38.7	51.1	43.3	38.4	59.9	41.6	38.2	55	41.1	37.2	51.8
3	1	52	5	13	6	0	1	0	0	0	1	1	0	0	0	0	53	36	63	36.5	35.7	50.7	43.1	36.5	53.7	42.7	37.5	53.3	43.8	42.4	54.1	37	36.2	50	42.6	41.9	51.8	36.9	35.8	51.2	49.9	36.3	54.5	42.9	42.4	52.1	44.6	39.8	53.6
4	1	47	4	19	6	0	1	1	0	0	0	0	0	0	0	0	35	34	44	42.9	36	49.5	35.9	35.2	42.9	41.1	40.1	48	36.4	36.1	40	33.7	32.4	42.3	45.1	42.3	45.9	34.2	33.9	36.9	38.1	37.8	42.3	36.3	35.3	40	36.7	32.8	50.6
5	0	67	14	32	13	0	0	0	0	0	0	0	1	0	0	0	50.2	47	65.5	52.1	46	55.2	50.4	47.3	56.6	50.9	45.8	56	51.8	46.4	64.1	56.8	47.7	65.4	48.8	45.3	54.2	46.9	42.5	56.6	49.6	44.7	57.3	52.5	42.7	57.8	51.3	44.3	63.7
6	1	64	5	25	14	0	0	0	0	0	0	0	0	1	0	0	44.6	43.8	59.8	46.8	43.8	59.4	45.7	42.8	51.4	45.2	43.5	50.1	44.8	43.4	59.9	54.3	42.9	57.8	46.8	44	64.1	46.4	42.8	52.5	49.2	43.2	54.2	48.3	41.6	49.1	46.6	42.6	55.8
7	1	70	15	33	8	0	0	0	1	0	0	0	0	0	0	0	42.5	39.3	48.8	45.4	40.9	52.5	41.7	40.8	51.4	41.8	41.3	46.6	41.8	40.5	50.5	44.9	38.2	56.2	49.4	44.1	58.5	45.2	40.7	59.3	43.3	39.2	49.4	42.1	39.7	51.9	49.5	43.3	61.4
8	0	60	12	46	6	0	0	0	0	0	0	0	0	1	0	0	56	51.5	62.3	61.9	53.1	69.6	55.2	52.1	56.8	55.4	51.8	59	54.3	52.2	57	55	51.5	59.2	55	53.3	62.5	55.9	51.2	62.1	54.2	51.8	59.1	55.7	53.2	60.2	55.2	51.2	61.6
9	0	52	13	50	6	0	0	1	0	0	1	0	1	0	0	0	53.3	42.5	54	48.8	43.6	54.8	48.3	41.1	83.4	43.7	42.7	55.1	51.6	43.8	56.8	47.6	43.4	64.2	46	43.3	59.5	47.5	43.9	58.7	51.1	43.6	55.1	46.2	43.3	55.8	53	42.7	54.3
10	0	43	7	27	6	0	0	0	0	0	0	0	0	1	0	0	47.2	41	66.2	44.7	39	54.9	42.9	39.2	63.8	40.9	39.9	49.1	41.6	38.7	50.9	39.6	39.4	48	41	38.8	46.5	39	38.5	51.8	47.5	38	51	46.5	38.3	51.3	46.1	38.2	46.6
11	0	33	0	15	0	0	1	0	0	0	1	0	1	0	0	0	33.1	31	50.2	34.5	30.5	54.9	31.8	31.3	53	48.4	31.3	52	32.5	31.2	49.5	31.5	31.2	50.7	32.3	30.9	53.2	32.1	31.1	50.6	31.6	31.1	51.6	31.5	30.1	38.1	31.8	31.2	35.3
12	1	67	20	51	7	0	1	0	0	0	0	1	1	1	0	1	46.8	39.1	57.2	42.3	38.7	58.9	45.6	39.6	61.5	45.1	39.5	55.1	40.5	38	58.5	44	39.7	57.7	48.3	39.6	55	39.3	39.3	56.6	43	39.8	55.4	41.5	40.6	52.5	45.7	40.8	50
13	1	40	18	45	5	0	0	0	0	0	0	0	0	0	0	0	43	38	51	40.6	39.2	652	42.3	37.6	49.7	43.9	37.3	51.8	47.1	37.4	56	42	35.8	51.7	39.4	36.7	54	41.3	36.7	50.4	40.2	36.8	49	41.9	36.8	51.1	41.9	36.8	51.6
14	1	64	17	30	9	0	0	0	0	0	0	0	0	1	0	0	45.8	40.1	52.1	49.2	45.6	65.8	45.9	41.7	60.3	45.6	39.8	56.3	42.2	39.6	57.1	45	40.6	59.3	43.7	40.6	63.7	52.4	41.5	58.8	61.6	40.7	61.6	47.8	41.4	55	46.7	40.6	58.4
15	0	40	12	30	7	0	0	0	0	0	0	0	0	0	0	0	53.3	41.8	55.5	62.8	59.6	65.4	44.2	41.4	59.2	44.9	41.5	57.2	42.8	41.4	58.3	44.1	42.2	53.8	42.2	41.5	71.4	44.1	42.8	54.6	42.8	42.6	58.5	46.3	42.4	61.5	54.6	40.9	60.6
16	1	51	6	38	2	0	0	0	0	0	0	0	0	0	0	0	47.1	39.8	51.7	51.6	48.4	55	40.9	39.2	59.5	39.8	39.5	57.5	39.4	38.9	55.2	40.7	39	55.8	39.8	39.1	50.4	43.3	40	56.6	42.2	39.1	60	40.6	39	53.7	43.6	39.7	54.2
17	0	60	8	40	11	0	0	0	1	0	0	1	0	1	0	0	57.5	45.5	63.2	51.3	42.9	67.3	56.5	44.6	63.9	50.1	42.5	61.1	45.9	43.5	60	43.7	43	57.5	46	43.1	57.8	45.2	42.4	59.3	49.4	41.8	59	46.3	42.7	59.2	46.3	42.6	55.8
18	1	69	12	35	4	0	0	0	0	0	0	0	0	0	0	0	44.4	42.2	65.6	48.4	43.4	63.9	44.7	40.3	58.1	48.7	42	61	46.6	41.7	60	43.2	41.5	53.6	42.8	41.7	55.1	45.3	42.1	57.6	47.7	41.5	56.3	42.3	41.2	57.3	46.7	44.9	69.5
19	1	69	11	33	4	0	1	0	0	0	1	1	0	0	0	0	45	42.8	56.3	44.6	42.5	55	58.8	47.5	73.6	45.4	42.2	51.6	44.5	42.8	50.5	51.8	42.4	51.8	45.9	41.6	49.9	43.3	43	54.1	45.1	41.8	51.6	46.5	41.5	53	45.3	41.4	52.1
20	1	43	17	36	2	0	0	0	1	0	1	1	1	1	0	0	45.8	43.1	68.1	41.8	39.9	54	44	39.4	63.8	42.8	38.6	49	42.6	37.7	50.5	47.6	41.5	62	42	40.4	57.1	45.7	41.9	70.1	42	38.2	55.8	42.9	41	66.2	40.3	40.2	57.9
21	0	66	20	38	8	0	0	0	0	0	0	0	0	0	0	0	54.6	47.5	63.9	52.2	46.6	64.7	49.5	48.6	75.8	48	46.2	60.4	51.9	48.1	69.4	45.6	44.9	58	51.3	45.4	56.1	56.5	44.1	58	48.7	43.3	57.7	49.3	45.1	68.7	52.4	44.3	62.8
22	0	64	9	28	1	0	0	0	0	0	0	1	1	1	0	0	48.8	43.4	53.8	48.3	43.8	56.3	48.2	43.8	55.9	57.6	53.1	69.5	53.8	44	61.8	51.6	43.1	55.2	49.7	49	69.7	47.2	43.5	64.9	53.2	46.3	62.4	48.9	43.1	56.9	50.8	43	56.8
23	0	64	11	38	3	0	0	1	0	0	0	1	0	1	0	0	49.1	41.6	63.5	48.1	42.6	56.8	43.1	42.3	55.7	43.3	40.7	49.4	44.2	41.4	49.4	51.6	41	51.6	43.9	43.1	65.6	53	43.7	67.3	50	46.6	64	49	43.4	63.6	47.7	45.7	67.4
24	1	63	13	42	8	0	0	0	0	0	0	0	0	0	0	0	45.7	44.8	65.6	47.4	44.4	57.8	48.6	41.8	55.5	49.8	45.6	54.5	53.4	44.7	61.2	55.4	44.3	58.7	49.7	43.5	55.7	48.4	43.8	56.6	51.7	46	62	54.4	44.4	66.2	48.6	47.4	72.2
25	1	37	7	32	1	0	0	1	1	0	0	0	0	0	0	0	56.1	40.8	58.9	42.5	38.7	51.5	48	42.9	54.8	40.5	39.4	51.5	41.7	39.7	52.4	44.3	43.3	59.5	42.6	40.6	53.6	39.3	39.3	68.7	41.3	40	48.5	52.4	38.8	52.4	43.4	38.8	52.9
26	0	38	9	35	8	0	0	0	0	0	0	1	0	0	0	0	40.8	38.9	55.1	47.7	38.6	56.6	48.9	37.1	65	42.7	39.1	58.8	49.6	39	56.5	38.5	37.3	60.8	45	38.5	56.6	48.5	44.3	78.7	40.9	38.4	48.5	40.8	37.8	57	51	38.7	69.9
27	0	68	13	40	7	0	0	0	0	0	0	0	0	0	0	0	44.1	42.1	56.8	45.5	43.6	54.6	62.1	43.5	62.1	48	44.9	64.2	51	42.8	54.7	47.1	43.7	56.6	46.2	42.6	51.1	44.1	43.2	55.8	48	44	55.1	44.7	43.3	56.3	51.1	43.9	69.1
28	1	59	5	22	2	1	1	1	1	0	0	0	0	0	0	0	49.2	44.3	53.3	54.7	53.3	72	46.8	43.6	56.1	46.1	43.6	65.3	49.6	44.4	56	47.4	43.8	65.7	46.3	43.9	61.5	51.7	44.7	59.8	45.3	43.3	53.6	51.3	44.3	78.8	53.6	50.2	78.8
29	1	39	6	23	1	1	0	0	0	0	0	0	0	0	0	0	47.8	44.7	59.2	45.7	45.1	55.9	51	46.7	56.6	52	45.6	56.5	47.7	45.3	64	54.5	45.1	66.4	46.9	45	58.3	53.7	45.3	56.9	47.9	45.9	60.1	49.2	46.6	57.5	47	45.1	57.4
30	1	67	24	44	11	0	1	0	1	0	0	1	0	0	0	0	50.9	47.3	55.1	52.8	45.6	71.2	47.3	46.6	55.5	47.6	44.6	55.5	51.5	46.4	54.4	51.7	46.5	55.7	49	46.2	55.9	47.3	44.6	53.6	47.9	46	54.4	48.6	45.8	55.1	48.7	46.9	56.5
31	0	21	9	21	1	1	1	0	1	0	1	0	0	1	0	0	40.5	39.1	63.4	45.7	32.9	51.2	42	35.2	46.9	35.9	35.5	44.1	39	37.1	42.6	39.9	35.7	44.4	42.3	38.1	63.3	37.3	37.1	43.7	40.3	37	44.1	34.4	34.4	44.8	40.4	39.6	44.4
[truncated: 170 more columns]
